# Supplementary material for: An Accurate Approach for Computational pKa Determination of Phenolic Compounds
Source: Molecules. 2022 Dec 6;27(23):8590. doi: 10.3390/molecules27238590 (PMC9736058; doi:10.3390/molecules27238590)
Supplement: Supplementary file 1 [file molecules-27-08590-s001.zip]

Archive with 1 entries (1 files):
- molecules-2068170-supplementary.pdf
